# Supplementary material for: Amino acid substitutions in NSP6 and NSP13 of SARS-CoV-2 contribute to superior virus growth at low temperatures
Source: J Virol. 2025 Feb 12;99(3):e02217-24. doi: 10.1128/jvi.02217-24 (PMC11915790; doi:10.1128/jvi.02217-24)
Supplement: Supplemental tables — Tables S1 to S4. [file jvi.02217-24-s0001.xlsx]

## Sheet: Supplementary Table S1
Supplementary Table S1. Amino acid substitutions in the XBB.1.5 clinical isolates used in this study
Protein	Amino acid position	HP40900	UW14947	NC1350	NC1351	BB7644	NC1367
NSP1	12	Thr	Thr	Thr	Thr	Thr	Ile
NSP2	205	Ala	Ala	Ala	Val	Ala	Ala
NSP2	338	Lys	Lys	Lys	Lys	Lys	Gln
NSP3	837	Lys	Lys	Lys	Lys	Lys	Asn
NSP3	1288	Thr	Thr	Thr	Ile	Thr	Thr
NSP3	1300	Asp	Gly	Gly	Gly	Gly	Gly
NSP3	1467	Ser	Ser	Ser	Ser	Phe	Ser
NSP3	1683	Ile	Ile	Ile	Ile	Val	Ile
NSP5	123	Ser	Ser	Ser	Ala	Ser	Ser
NSP8	178	Pro	Pro	Ser (72%)	Pro	Pro	Pro
NSP15	22	Val	Val	Leu	Val	Val	Val
S	281	Glu	Glu	Glu	Glu	Glu	Asp
	323	Thr	Thr	Thr	Thr	Ile	Thr
	1216	Ile	Ile	Ile	Ile	Val	Ile
ORF3a	89	Thr	Thr	Thr	Thr	Ile	Thr
	127	Leu	Leu	Leu	Leu	Leu	Phe
ORF8	39	Ile	Ile	Ile	Ile	Ile	Leu
	40	His	His	His	His	His	Asn
Amino acid substitutions with a frequency greater than 10% were detected. Amino acid substitutions whose frequency was greater than 10% and less than 90% are shown with the frequency (%). Strain-specific substitutions are shown in bold. HP40900, hCoV-19/USA/MD-HP40900-PIDYSWHNUB/2022: UW14947, hCoV-19/USA/WI-UW-14947/2023: NC1350, hCoV-19/Japan/UT-NC1350-1N/2023: NC1351, hCoV-19/Japan/UT-NC1351-1…

## Sheet: Supplementary Table S2
Supplementary Table S2. Infectious virus titer in VeroE6/TMPRSS2 at 32 ºC {Log10 (PFU/ml), n=3}
hpi	BA.2.12.1 (NY56475)			BA.2.3.20 (OM006)			BA.4.6 (UW12767)			BN.1 (UW13867)			BS.1 (TY41-768)			CJ.1 (OM039)			CH.1.1 (OM012)			CK.1.1 (OM128)			XBB (TY41-795)			XBB.1 (PV73997)			Wuhan-D614G (HP095)			Delta (UW5250)			BA.5 (COR-22-063113)			BE.1.1 (OM040)			BQ.1.1 (TY41-796)			BA.2 (NCD1288)			BA.2.75 (TY41-716)
6	-	-	-	-	-	-	-	-	-	-	-	-	-	-	-	-	-	-	-	-	-	-	-	-	1	-	-	-	-	-	-	-	-	-	1	-	-	-	-	-	1.30103	-	1	-	-	-	-	-	-
24	-	-	-	-	-	-	-	1	-	-	-	-	-	1.30103	-	-	-	-	-	-	-	-	-	-	-	-	-	-	-	-	4.38021	4.43136	4.49136	3.49136	3.60206	3.27875	-	1	-	-	-	-	-	-	-	-	-	-	-
48	-	-	-	1.60206	-	-	3.17609	3.54407	2.82607	1	-	2.90309	2.07918	3.23045	-	-	-	-	-	-	-	-	-	-	-	-	-	-	-	1.90309	6.78533	6.90309	6.66276	5.4624	5.6902	5.64345	-	-	-	-	-	-	-	2.04139	3.23045	-	-	-	1.8451
72	-	-	3.41497	2.34242	-	1.47712	4.41497	4.07918	4.80618	3.73239	3.60206	3.25527	-	4.25527	-	-	-	-	-	-	-	3.69897	-	1.47712	1	-	-	2.39794	-	-	7.77085	7.75587	7.76343	7.23045	7.4624	7.32222	-	3.96848	1	-	-	2.39794	2.97772	-	-	-	-	-	3.17609
- : lower than the limit of detection (= 1)
[truncated: 11 more columns]

## Sheet: Supplementary Table S3
Supplementary Table S3. Infectious virus titer in VeroE6/TMPRSS2 at 37 ºC {Log10 (PFU/ml), n=3}
hpi	XBB.1 (PV73997)			Delta (UW5250)			BA.5 (COR-22-063113)			BQ.1.1 (TY41-796)			BA.2 (NCD1288)			BA.2.75 (TY41-716)			XBB.1.5 (HP40900)			XBB.1.9.1 (TY41-951)
6	-	-	-	1	-	-	-	-	-	-	1	1	-	-	-	-	-	-	-	-	-	-	1	-
24	3.74036	3.30103	3.6902	6.64345	6.47712	6.62325	4.99564	5.13988	5.06819	4.81291	4.92428	5.02119	2.90309	3.04139	2.81291	3.77815	3.75588	3.83251	4.65321	4.75587	4.74036	3.77085	3.59106	3.89763
48	7.36173	6.9345	7	7.74036	7.74819	7.73239	7.90848	7.91381	7.86923	7.72428	7.95424	7.8921	7.32222	6.73239	6.90309	7.41497	7.27875	7.34242	7.51851	7.5563	7.43136	7.41497	7.25527	7.27875
72	7.25527	7.14613	7.32222	6.81954	6.6721	6.8921	7.23045	7.07918	7	7.34242	7.30103	7.20412	6.90309	6.8451	6.43136	6.98677	6.90309	6.88081	6.69897	6.82608	6.61278	6.77815	6.68124	6.78533
- : lower than the limit of detection (= 1)

## Sheet: Supplementary Table S4
Supplementary Table S4. Frequencies (%) of amino acid mutations in the genome sequences of HP40900 before and after a single passage in VeroE6/TMPRSS2 cells at 32 or 37 °C
	HP40900 virus stock	32 °C			37 °C
		well #1	well #2	well #3	well #1	well #2	well #3
NSP2-G339S			99.3958	99.4965	60.282	83.1533	60.4072
NSP3-T133I				14.6477	19.7943
NSP6-M47T					38.2892	16.0555	18.6786
NSP6-A157V					14.4823
NSP6-A161V					10.8597
NSP6-S163P		99.6158	97.6168	99.3991	28.5175	41.2083	53.1328
NSP6-F184V					12.6173	29.7696
NSP6-L260F					23.5832	11.6264	12.9841
NSP7-K43R							20.3827
NSP13-P238S		99.7183	97.9916	99.7199	30.9901	40.9605	51.1542
NSP14-S503L					11.8059	27.5449
NSP16-L100F				75.5981
S-N148T				13.2981			9.31525
S-C361T	10.5263	19.5833	19.1111	19.4631	20.8556	22.7979	26.9841
E-V14del	5.39084	100	99.9036	99.9254	95.1941	94.2606	91.6441
ORF8-F3fs (*1)			77.9661
ORF8-F3fs (*2)			79.4118
ORF8-L4H			77.6471
ORF8-F6fs (*3)			82.1053
Frequencies of amino acid mutations that were less than 90% in the stock and greater than 5% in passaged samples are shown.
Empty cells mean that the frequency less than 5%.
del: deletion, fs: frameshift
*1. A cytosine insertion between nucleotide positions 27899 and 27900.
*2. A guanine insertion between nucleotide positions 27901 and 27902.
*3. A thymine deletion at nucleotide position 27910.
